# Supplementary material for: Antibody cross-reactivity accounts for widespread appearance of m1A in 5’UTRs
Source: Nat Commun. 2019 Nov 12;10:5126. doi: 10.1038/s41467-019-13146-w (PMC6851129; doi:10.1038/s41467-019-13146-w)
Supplement: Supplementary file 5 — Source Data [file 41467_2019_13146_MOESM5_ESM.xlsx]

## Sheet: Fig. 2e
	Percent of reads terminated at position below (miCLIP)					Percent of reads terminated at position below (RNA-seq)
Transcript	TSS	+1	+2	+3	+4	TSS	+1	+2	+3	+4
NM_198486	0	0	0	0	-16.6667	0	0	0	0	-3.84615
NM_181842	-14.2857	-14.2857	-14.2857	0	0	0	0	-9.09091	-9.09091	0
NM_031992	-10.5263	-2.63158	2.63158	-2.63158	0	0	0	0.757576	0	-6.81818
NM_006607	0	0	0	0	0	0	0	0	0	0
NM_006298	0	0	25	0	0	0	0	-8.33333	-12.5	-4.16667
NM_004341	0	0	0	0	0	0	0	0	0	0
NM_002884	0	0	0	0	0	0	0	0	0	0
NM_001308226	-13.8462	-9.23077	-6.92308	-13.8462	-57.6923	-2.5463	-12.5	-16.8981	-18.5185	-27.7778
NM_001302632	-7.14286	7.14286	0	7.14286	0	16.25	12.5	3.75	1.25	2.5
NM_001198719	0	-40	0	-20	-20	-10.5263	-10.5263	-15.7895	-31.5789	-10.5263
NM_001042749	0	0	0	0	0	0	16.6667	0	0	-16.6667
NM_001024921	-66.6667	-44.4444	-33.3333	-22.2222	0	-26.6667	-33.3333	-20	-26.6667	-13.3333
NM_213720	0	7.14286	0	0	0	-9.09091	0	0	-9.09091	-9.09091
NM_213566	72.7273	90.9091	27.2727	18.1818	27.2727	21.0526	5.26316	0	5.26316	5.26316
NM_212492	0	0	0	0	0	-2.5641	-2.5641	-12.8205	-5.12821	-15.3846
NM_206915	21.4286	0	0	0	0	6.55738	1.63934	3.27869	1.63934	0
NM_203301	0	33.3333	33.3333	66.6667	0	4.54545	0	4.54545	0	-4.54545
NM_201413	35.4839	16.129	38.7097	0	0	31.5789	0.657895	0.657895	5.92105	1.31579
NM_199246	15.3846	0	7.69231	5.12821	23.0769	6.53951	0	5.17711	1.08992	4.08719
NM_194291	0	0	0	0	0	1.92308	-1.92308	0	1.92308	-1.92308
NM_183004	0	71.4286	28.5714	0	0	30	45	50	5	0
NM_182470	40	10	10	0	0	50	3.84615	7.69231	0	3.84615
NM_181462	4.7619	14.2857	16.6667	9.52381	35.7143	13.4615	4.80769	0.961538	10.5769	4.80769
NM_178862	52.9412	0	0	0	0	26.9231	3.84615	3.84615	3.84615	7.69231
NM_178336	0	0	0	-5.55556	-5.55556	-5.29801	1.3245	0.662252	-1.98675	3.97351
NM_177947	40	35	-3.33333	-1.66667	0	8.57143	2.14286	0.714286	0	4.28571
NM_170665	14.7541	1.63934	0	-1.63934	0	-0.699301	0.699301	0	2.0979	0.699301
NM_153687	88.8889	-11.1111	33.3333	22.2222	0	26	4	34	2	4
NM_153464	8.75	0	1.25	3.75	-2.5	0	-0.347222	-1.38889	-1.73611	-1.38889
NM_152437	0	0	0	0	0	5.26316	5.26316	26.3158	10.5263	15.7895
NM_148416	0	0	-2.12766	2.12766	4.25532	4.6875	0	1.5625	-1.5625	3.125
NM_144703	50	-25	-12.5	0	0	-5.12821	2.5641	0	0	0
NM_138412	80.8824	13.2353	4.41176	4.41176	5.88235	90.1879	2.71399	1.25261	4.80167	8.5595
NM_138333	16.6667	0	0	0	-16.6667	11.4286	2.85714	0	-5.71429	5.71429
NM_138281	0	0	0	-9.09091	0	2.63158	5.26316	-2.63158	0	-2.63158
NM_133368	30	80	20	0	40	25	3.26087	1.08696	5.43478	1.08696
NM_100264	54.2373	23.7288	5.08475	13.5593	0	48.7179	5.98291	5.12821	11.9658	4.2735
NM_080748	0	0	-16.6667	-16.6667	0	6.89655	-6.89655	3.44828	0	-3.44828
NM_080391	79.5455	2.27273	0	20.4545	0	57.9926	8.55019	10.0372	0	5.57621
NM_057175	54.5455	0	0	0	0	0	0	-28.5714	0	0
NM_052932	81.25	12.5	6.25	37.5	12.5	25	2.27273	13.6364	0	0
NM_033480	26.6667	-6.66667	0	0	0	5.08475	3.38983	-3.38983	-3.38983	-1.69492
NM_033022	16.6667	0	0	0	0	2.17391	2.17391	2.17391	0	6.52174
NM_032991	0	27.2727	0	-18.1818	0	-15.2542	0	-1.69492	-3.38983	-6.77966
NM_032704	10	0	20	0	0	15.3846	0	3.84615	3.84615	0
NM_032377	3.125	-3.125	0	0	6.25	-1.41844	0.70922	-1.41844	-4.96454	-1.06383
NM_032375	0	44.4444	-22.2222	33.3333	-11.1111	6.52174	1.08696	1.08696	-2.17391	-1.08696
NM_031479	8.95522	13.4328	23.8806	2.98507	0	24.2958	0.352113	0.704225	3.16901	1.05634
NM_031420	0	57.1429	14.2857	0	0	40.625	12.5	15.625	15.625	0
NM_031369	35.1351	-2.7027	20.2703	1.35135	0	21.6374	1.16959	7.60234	20.4678	3.50877
NM_030806	18.75	56.25	31.25	0	6.25	55.0725	1.44928	0	0	4.34783
NM_025074	0	0	0	0	0	2.17391	4.34783	6.52174	2.17391	2.17391
NM_024836	12.5	0	0	0	25	52.7473	1.0989	3.2967	-1.0989	4.3956
NM_023010	88.8889	188.889	0	0	0	34.7826	0	0	-13.0435	0
NM_022760	66.6667	0	0	16.6667	0	0	4.16667	4.16667	33.3333	4.16667
NM_022551	33.3333	0	116.667	0	33.3333	38.2353	2.94118	2.94118	2.94118	5.88235
NM_022347	29.7297	9.45946	1.35135	0	9.45946	26.6055	3.66972	1.83486	0.917431	1.83486
NM_022075	83.3333	8.33333	0	141.667	33.3333	34.4828	20.6897	10.3448	13.7931	6.89655
NM_022061	0	0	0	0	0	14.2857	0	-14.2857	0	0
NM_020761	0	0	0	0	0	3.84615	11.5385	-3.84615	0	0
NM_019083	20	0	0	0	0	33.3333	13.3333	0	0	0
NM_019059	6.97674	-2.32558	2.32558	0	-2.32558	-3.96825	2.38095	1.5873	-3.1746	-1.5873
NM_018708	33.3333	44.4444	0	0	0	10	0	5	-5	0
NM_018648	1.28598	0.61237	0.122474	-0.061237	0.306185	2.94811	1.53302	0.707547	0.825472	-0.117925
NM_018312	0	0	0	0	0	0	7.69231	2.5641	-2.5641	-5.12821
NM_018122	0	0	0	0	-15.625	-0.531915	2.12766	-1.06383	1.06383	4.25532
NM_017971	0	40	0	0	0	31.25	6.25	6.25	0	0
NM_017964	43.75	25	43.75	12.5	18.75	26.3158	8.77193	70.1754	26.3158	3.50877
NM_017741	7.69231	30.7692	7.69231	0	0	5.40541	0	0	2.7027	0
NM_016497	-2.17391	0	-1.08696	0	0	4.29448	1.22699	-0.613497	-4.90798	-10.4294
NM_016128	100	0	0	0	0	38.4615	7.69231	0	0	7.69231
NM_016019	66.6667	48.1481	62.963	14.8148	3.7037	27.2727	4.54545	4.54545	9.09091	4.54545
NM_015937	81.8182	0	0	0	0	13.9535	2.32558	2.32558	4.65116	2.32558
NM_015701	13.3333	0	0	-20	13.3333	5.14706	1.47059	-1.47059	0	1.47059
NM_014820	0	9.09091	0	0	-27.2727	23.5294	0	2.94118	5.88235	8.82353
NM_014774	9.09091	0	0	0	0	-4	0	0	0	-4
NM_014413	37.5	231.25	0	0	0	32	4	0	-2	4
NM_014333	7.69231	-38.4615	23.0769	-7.69231	-15.3846	0	2.85714	-8.57143	4.28571	-4.28571
NM_014325	40	0	0	0	33.3333	45.4545	36.3636	9.09091	9.09091	18.1818
NM_014176	0	16.6667	0	0	0	34.8837	2.32558	2.32558	6.97674	11.6279
NM_014050	0	100	0	0	-28.5714	15.2542	-3.38983	0	-1.69492	3.38983
NM_007364	0	-20	0	0	-20	26.6667	6.66667	13.3333	0	0
NM_007006	0	57.8947	0	0	0	-2.12766	2.12766	0	0	0
NM_006699	0	0	5.21739	6.08696	0.869565	2.38095	0.280112	2.2409	2.38095	0.420168
NM_006423	16.6667	8.33333	-16.6667	-16.6667	0	45.1613	3.22581	0	12.9032	9.67742
NM_006392	37.5	112.5	137.5	12.5	0	7.89474	0	0	-7.89474	5.26316
NM_006357	0	0	0	0	0	0.735294	3.67647	-0.735294	0	-1.47059
NM_006305	100	45.4545	0	0	4.54545	12.963	1.85185	5.55556	11.1111	12.963
NM_006304	52.9412	55.8824	17.6471	11.7647	20.5882	41.8919	2.02703	-0.675676	0.675676	0.675676
NM_005907	42.8571	-14.2857	42.8571	14.2857	28.5714	38.3562	1.36986	2.73973	-1.36986	1.36986
NM_005881	0	0	0	0	0	5.55556	16.6667	-11.1111	-11.1111	16.6667
NM_005870	41.6667	25	0	0	8.33333	26.9231	3.84615	7.69231	3.84615	3.84615
NM_005839	33.3333	0	14.2857	0	0	-4.44444	0	-2.22222	-2.22222	-2.22222
NM_005801	-3.35498	-1.2987	-1.94805	-1.94805	-6.92641	-5.04386	-5.26316	-4.60526	-3.17982	-12.6096
NM_005730	-16.6667	0	0	-16.6667	0	-3.7037	-1.85185	0	-1.85185	5.55556
NM_005708	10.5505	1.83486	1.83486	0	3.66972	17.5879	0.753769	1.00503	0.502513	2.26131
NM_005552	0	6.12245	4.08163	0	0	37.4101	8.63309	5.03597	2.15827	7.91367
NM_005406	0	0	0	0	0	-0.970874	1.94175	-5.82524	-1.94175	-16.5049
NM_005381	0	0	0	0	0	0	16.6667	0	33.3333	0
NM_005321	0	25	187.5	0	-25	39.1892	8.10811	4.05405	0	1.35135
NM_005282	33.3333	16.6667	50	0	0	27.7778	11.1111	11.1111	0	0
NM_005063	50	0	-12.5	0	0	53.8462	15.3846	23.0769	7.69231	0
NM_005038	25.9259	25.9259	3.7037	-3.7037	7.40741	31.746	14.2857	4.7619	-3.1746	0
NM_004844	34.0426	31.9149	0	4.25532	-2.12766	0.729927	0.729927	-3.64964	-2.18978	3.64964
NM_004716	53.1915	2.12766	17.0213	0	19.1489	35.6436	1.9802	0	0	6.93069
NM_004708	-8.33333	-16.6667	-16.6667	0	-50	0	6.45161	-6.45161	-3.22581	0
NM_004638	0	4.34783	0	0	-4.34783	15.7895	10.5263	0	10.5263	5.26316
NM_004494	2.89532	0.77951	0.334076	2.67261	0.222717	0.835322	0.954654	1.31265	1.55131	0.119332
NM_004374	37.5	81.25	6.25	25	37.5	43.1818	15.9091	0	2.27273	6.81818
NM_004358	0	0	0	0	0	0	0	0	-8.33333	0
NM_004286	100	33.3333	16.6667	0	0	28.5714	3.57143	0	14.2857	7.14286
NM_004134	50	0	0	0	0	42.5	15	12.5	5	10
NM_004074	44.1176	20.5882	14.7059	17.6471	26.4706	21.1864	0	-1.69492	-4.23729	1.69492
NM_003900	4.87805	0	0	7.31707	-2.43902	10	5	-10	-5	10
NM_003680	89.2857	110.714	28.5714	7.14286	3.57143	48.0769	1.92308	3.84615	0	0
NM_003484	100	61.5385	23.0769	76.9231	0	46.6667	6.66667	13.3333	0	80
NM_003406	60	20	40	0	0	33.3333	0	0	0	0
NM_003380	3.22581	-4.83871	-8.06452	0	0	-0.757576	1.51515	-15.9091	8.33333	-4.54545
NM_003334	11.1111	0	0	0	-11.1111	8.33333	-12.5	-4.16667	-4.16667	-8.33333
NM_003204	53.8462	0	0	0	0	-6.25	6.25	-18.75	0	0
NM_003128	18.1818	0	0	0	0	4	2	-4	-2	0
NM_003095	6.25	0	0	-6.25	0	2.43902	0	-14.6341	-4.87805	-2.43902
NM_002998	57.1429	0	0	0	-14.2857	0	0	0	0	0
NM_002893	11.1111	19.4444	8.33333	0	5.55556	40	2.22222	2.22222	2.22222	4.44444
NM_002690	12.5	0	0	0	0	1.66667	-5	-3.33333	3.33333	-1.66667
NM_002519	16.6667	0	0	0	0	49.6575	0.684932	2.05479	0	-1.36986
NM_002480	3.84615	3.84615	0	0	0	-5.55556	0	0	0	-1.85185
NM_002415	0	0	0	-16.6667	0	0	0	-11.5385	-1.28205	3.84615
NM_002356	57.6923	0	0	0	0	4.7619	0	0	0	4.7619
NM_002355	0	0	0	0	0	-5	5	10	5	0
NM_002319	33.3333	77.7778	44.4444	-11.1111	11.1111	55.7692	19.2308	5.76923	5.76923	3.84615
NM_002266	-33.3333	0	0	0	0	3.125	1.25	-0.625	4.375	-1.25
NM_002265	10	0	0	0	0	11.5385	3.84615	3.84615	19.2308	7.69231
NM_002167	90	30	0	0	0	0	3.22581	6.45161	3.22581	6.45161
NM_002137	33.3333	26.6667	0	26.6667	0	5.98802	0.598802	1.1976	-0.598802	2.99401
NM_001997	14.2857	30.3571	17.8571	5.35714	7.14286	10.6996	3.29218	1.64609	2.46914	2.46914
NM_001931	89.6552	41.3793	31.0345	41.3793	31.0345	33.3333	0	4.44444	0	4.44444
NM_001924	0	0	-34.2857	-2.85714	2.85714	-6.45161	3.22581	-3.22581	-3.22581	0
NM_001675	85.7143	0	0	4.7619	9.52381	83.3333	1.28205	2.5641	2.5641	6.41026
NM_001527	0	81.8182	22.7273	4.54545	0	7.31707	4.87805	0	2.43902	0
NM_001457	1.31885	0.698216	1.08611	0.0775795	0.0775795	2.14505	1.32789	2.86006	3.98366	0.102145
NM_001428	7.14286	0	-14.2857	0	-7.14286	10.3448	0	5.17241	6.89655	1.72414
NM_001344	100	7.69231	0	7.69231	0	62.2222	22.2222	2.22222	4.44444	0
NM_001289746	-16.6667	-8.33333	66.6667	-8.33333	0	48.3871	4.83871	3.22581	17.7419	37.0968
NM_001286702	17.0732	36.5854	46.3415	2.43902	17.0732	19.1489	3.19149	2.12766	2.12766	2.12766
NM_001278121	96	204	4	24	4	57.971	4.34783	1.44928	4.34783	2.89855
NM_001276286	12.5	25	0	0	12.5	32.4324	0	2.7027	8.10811	8.10811
NM_001271878	80	40	55	10	0	26.9841	1.5873	6.34921	1.5873	0
NM_001271681	0	0	0	0	0	20	0	0	20	0
NM_001270531	66.6667	66.6667	0	66.6667	11.1111	21.4286	3.57143	7.14286	14.2857	0
NM_001270476	-20	0	0	0	-40	-4.10959	0	-4.10959	-2.73973	-2.73973
NM_001258432	83.3333	33.3333	0	0	0	50.7463	0	2.98507	4.47761	2.98507
NM_001258384	37.2093	6.97674	9.30233	11.6279	-2.32558	33.3333	9.52381	14.2857	28.5714	0
NM_001256570	-55.1724	0	0	-3.44828	0	-0.714286	-2.14286	-2.14286	-2.85714	-0.714286
NM_001256165	22.2222	11.1111	66.6667	11.1111	0	48	13.3333	6.66667	13.3333	2.66667
NM_001254943	0	0	0	0	0	7.69231	0	5.12821	2.5641	-5.12821
NM_001253379	90.1961	54.902	19.6078	15.6863	5.88235	48.1928	7.22892	2.40964	0	7.22892
NM_001206986	-23.0769	0	0	0	0	3.7037	-0.740741	-2.22222	-0.740741	-1.48148
NM_001204835	100	0	0	0	0	9.09091	4.54545	4.54545	-9.09091	13.6364
NM_001204827	0	-7.69231	0	-30.7692	0	0	0	0	-16.6667	-16.6667
NM_001201474	28.5714	0	0	0	0	8.92857	0	7.14286	0	8.92857
NM_001199492	33.3333	33.3333	24.2424	27.2727	18.1818	12.7273	-1.81818	3.63636	1.81818	14.5455
NM_001199379	100	37.5	12.5	12.5	0	50	30	10	0	20
NM_001199297	0	0	6.25	81.25	0	10.5263	2.63158	2.63158	5.26316	0
NM_001198665	66.537	66.1479	32.2957	40.0778	3.50195	28.5714	3.96825	4.7619	3.96825	0.793651
NM_001190991	-7.69231	0	0	15.3846	0	0	0	9.67742	12.9032	12.9032
NM_001190708	22.7273	9.09091	9.09091	0	9.09091	17.5439	3.50877	0	0	1.75439
NM_001185011	9.09091	100	0	0	0	0	0	-8.33333	0	0
NM_001184979	52.5	12.5	17.5	22.5	0	14.1176	0	1.17647	5.88235	2.35294
NM_001174084	-28.5714	-14.2857	0	28.5714	0	-9.09091	-3.0303	-9.09091	0	-12.1212
NM_001162536	4.34783	56.5217	8.69565	0	-8.69565	17.5	0.833333	0	-1.66667	-4.16667
NM_001154	60	0	0	20	0	50	-10	0	0	10
NM_001152	23.0769	0	0	0	0	4.65116	4.65116	-4.65116	4.65116	0
NM_001145515	0	-22.2222	0	0	0	16.6667	0	0	0	16.6667
NM_001142565	41.0256	7.69231	5.12821	-10.2564	0	42.029	-1.44928	1.44928	5.7971	14.4928
NM_001142356	11.1111	-11.1111	0	0	0	11.1111	5.55556	5.55556	-5.55556	16.6667
NM_001135998	70	55	10	20	15	18.0723	0	2.40964	0	2.40964
NM_001135179	0	16.6667	0	0	0	2.32558	-3.48837	-2.32558	0	1.16279
NM_001135178	0	57.8947	121.053	0	0	27.7778	0	11.1111	0	0
NM_001135000	1.66667	5.83333	17.5	5	0	3.88889	1.11111	1.66667	2.77778	3.33333
NM_001134373	0	0	50	0	0	15.7895	-10.5263	0	0	-5.26316
NM_001123377	3.07692	0	10.7692	4.61538	0	6.55738	0	2.18579	2.73224	0.546448
NM_001099638	33.3333	8.33333	16.6667	0	0	13.3333	3.33333	3.33333	10	3.33333
NM_001098209	-2.8169	-6.33803	-2.11268	-11.9718	-2.8169	0	0	-6.52174	0	-2.17391
NM_001078171	0	0	-15.3846	0	0	-8.69565	0	-26.087	-8.69565	-8.69565
NM_001048241	0	0	0	0	0	13.253	8.43373	24.0964	12.0482	15.6627
NM_001042559	15	5	0	-5	5	3.84615	0	-3.84615	-11.5385	-3.84615
NM_001042549	16.6667	16.6667	66.6667	66.6667	0	0	-13.3333	0	40	0
NM_001042535	92.3077	53.8462	0	23.0769	46.1538	47.619	0	0	0	0
NM_001040022	20	0	20	0	0	35.1351	0	2.7027	-5.40541	0
NM_001039675	0	0	0	0	0	37.5	0	12.5	0	0
NM_001039366	60	0	0	0	0	-9.67742	0	-3.22581	-3.22581	-3.22581
NM_001037535	0	0	-8.33333	16.6667	8.33333	2.43902	-2.43902	0	-2.43902	-2.43902
NM_001033026	9.83607	13.9344	6.55738	0	0	16.545	2.18978	0.729927	1.45985	2.6764
NM_001030009	5.88235	5.88235	0	0	0	-3.22581	0	0	-3.22581	0
NM_001030001	1.5873	6.34921	0	0	1.5873	-0.277778	-1.94444	-1.38889	-2.22222	-3.05556
NM_001024960	0	0	0	0	0	-7.69231	0	0	-7.69231	0
NM_001024227	0	0	9.09091	-9.09091	-9.09091	-2.25225	-5.85586	-9.90991	-1.35135	-9.00901
NM_001024218	66.6667	116.667	50	33.3333	0	45.4545	9.09091	9.09091	0	45.4545
NM_001009999	20	80	140	0	0	18.1818	0	0	0	0
NM_001008564	0	-10	-20	-20	0	-15.3846	3.84615	0	-11.5385	-3.84615
NM_000992	11.1111	-5.55556	13.8889	0	-11.1111	3.06122	0	-9.18367	3.06122	-7.14286
NM_000987	19.1489	4.25532	-2.12766	-2.12766	-19.1489	3.61446	4.81928	1.20482	0	0
NM_000981	70.5882	70.5882	29.4118	11.7647	11.7647	37.6812	7.24638	4.34783	0	4.34783
NM_000701	29.2683	51.2195	39.0244	53.6585	31.7073	20	79	61	5.5	20.5
NM_000455	29.4118	0	0	0	0	30.7692	0	3.84615	3.84615	0
NM_000291	40	0	0	0	0	4.54545	0	4.54545	0	0
NM_000034	0	0	0	0	16.6667	11.1111	0	0	22.2222	0
NM_182810	66.537	66.1479	32.2957	40.0778	3.50195	28.5714	3.96825	4.7619	3.96825	0.793651
NM_175852	20	0	0	0	0	8.69565	0	4.34783	4.34783	4.34783
NM_033657	0	0	0	0	0	0	4.54545	0	9.09091	0
NM_031480	0	0	0	0	0	0	-8.33333	0	-25	0
NM_017898	0	0	0	0	0	0	0	0	0	0
NM_014700	16.6667	0	0	0	0	0	0	0	0	-8.33333
NM_006788	0	0	0	-14.2857	0	0	0	0	0	0
NM_005206	0	0	0	0	0	0	0	5.88235	0	5.88235
NM_001013694	0	0	0	0	0	0	0	0	0	0
Average	22.7103	16.2667	9.75086	4.80923	1.49802	15.5119	3.02486	1.86618	1.55293	2.02876
SEM	2.19161	2.41794	1.76576	1.2028	0.817996	1.32587	0.595386	0.681671	0.565543	0.619946

## Sheet: Fig. 4b-c
Competition with m1A (m1AMP)
Competitor concentration	Rep1 signal	Rep2 signal	Rep3 signal	AVG	% of antibody bound	% of competitor bound
0nM	6694.35	8614.12	11484.9	8931.13	100	0
1nM	2834.04	9799.88	11146.7	7926.86	88.7555	11.2445
10nM	1565.18	8398.54	11072.8	7012.16	78.5137	21.4863
100nM	3366.55	5330.6	5668.05	4788.4	53.6147	46.3853
1uM	1269.88	1572.35	1796.07	1546.1	17.3114	82.6886
10uM	309.224	284.676	278.8	290.9	3.25715	96.7429
Competition with m7G-ppp-A
Competitor concentration	Rep1 signal	Rep2 signal	Rep3 signal	AVG	% of antibody bound	% of competitor bound
0nM	8242.27	9709.87	9907.99	9286.71	100	0
100nM	6026.74	6282.34	6778.04	6362.37	68.5105	31.4895
10uM	1432.25	1150.78	1202.55	1261.86	13.5878	86.4122
100uM	286.614	231.127	263.153	260.298	2.80291	97.1971
1mM	193.338	178.364	147.275	172.992	1.86279	98.1372
Competition with A (AMP)
Competitor concentration	Rep1 signal	Rep2 signal	Rep3 signal	AVG	% of antibody bound	% of competitor bound
0nM	2223.3	3307.42	2710.78	2747.17	100	0
1nM	4124.35	3172.75	5386.26	4227.79	100	0
10nM	4762.55	4658.2	5219.25	4880	100	0
100nM	5827.3	5371.54	7779.07	6325.97	100	0
1uM	5317.85	4893.62	2874.38	4361.95	100	0
10uM	4127.59	2580.35	3468.87	3392.27	100	0
100uM	1886.72	1924.75	3442.49	2417.99	88.0175	11.9825
Competition with m7G-ppp-G						Blot re-stain
Competitor concentration	Rep1 signal	Rep2 signal	Rep3 signal	AVG	% of antibody bound	Rep4 signal	Rep5 signal	Rep6 signal	AVG	% of antibody bound	AVG: % of antibody bound	% of competitor bound
0nM	2199.55	897.402	884.206	1327.05	100	5543.01	5377.86	4311.13	5077.33	100	100	0
10nM	1093.98	640	1393.44	1042.47	78.5557	6608.62	7507.88	5860.62	6659.04	100	89.2778	10.7222
100nM	2060.91	120.165	754.722	978.598	73.7423	9922.84	11234.2	10851	10669.3	100	86.8711	13.1289
1uM	258.144	291.464	779.134	442.914	33.3758	4812.66	7480.78	6823.96	6372.47	100	66.6879	33.3121
10uM	247.67	222.062	138.351	202.694	15.274	559.876	1307.67	1685.86	1184.47	23.3285	19.3013	80.6987
100uM	59.959	70.433	83.423	71.2717	5.37068	279.175	218.763	144.948	214.295	4.22063	5.37068	94.6293
Competition with m7G-ppp
Competitor concentration	Rep1 signal	Rep2 signal	Rep3 signal	AVG	% of antibody bound	% of competitor bound
0nM	5985.48	4383.67	4830.8	5066.65	100	0
10nM	7732.99	4802.43	6096.7	6210.71	100	0
100nM	10297.4	9137.73	9439.55	9624.88	100	0
1uM	8455.63	11514.7	9065.36	9678.57	100	0
10uM	2781.03	1970.06	2769.73	2506.94	49.4792	50.5208
100uM	783.34	547.876	562.103	631.106	12.4561	87.5439
